# Supplementary material for: Machine Learning-Based Prediction of Decompensation in Hepatitis B Virus-Related Cirrhosis
Source: Diagnostics (Basel). 2025 Nov 4;15(21):2790. doi: 10.3390/diagnostics15212790 (PMC12610556; doi:10.3390/diagnostics15212790)
Supplement: Supplementary file 1 [file diagnostics-15-02790-s001.zip]

Archive with 1 entries (1 files):
- diagnostics-3937561-supplementary.pdf
